# Supplementary material for: DanioCTC: Analysis of Circulating Tumor Cells from Metastatic Breast Cancer Patients in Zebrafish Xenografts
Source: Cancers (Basel). 2023 Nov 14;15(22):5411. doi: 10.3390/cancers15225411 (PMC10670801; doi:10.3390/cancers15225411)
Supplement: Supplementary file 1 [file cancers-15-05411-s001.zip]

Archive with 1 entries (1 files):
- cancers-2548871-supplementary.pdf
